# Supplementary material for: Characterization of Mycobacterium chelonae-Like Strains by Comparative Genomics
Source: Front Microbiol. 2017 May 8;8:789. doi: 10.3389/fmicb.2017.00789 (PMC5420552; doi:10.3389/fmicb.2017.00789)
Supplement: Supplementary file 3 [file Table3.xlsx]

## Sheet: Table S2
Supplementary Table 3 - Comparison of phenotypic and biochemical characteristics of the isolates and the type strains included in this study
		Growth in the presence of					Single-source of carbon utilization
Isolate	Pigmentation	Picric acid	PNB	Nitrite	5% NaCl (30oC)	5% NaCl (37oC)	mannitol	inositol	citrate	Nitrate reduction	Tween 80 hydrolysis	Arylsulfatase production
96-1705	nc	+	+	+	+	+	-	-	-	-	-	+
96-1717	nc	+	+	+	+	+	+	+	+	-	-	+
D16Q24	nc	+	+	+	+	+	-	-	+	-	-	+
96-1720	nc	+	+	+	+	+	-	-	+	-	-	+
96-1724	nc	+	+	+	+	+	+	+	+	-	-	+
96-1728	nc	+	+	+	+	+	-	-	+	-	-	+
D16R2	nc	+	+	+	+	+	+	+	+	-	-	+
D16R3	nc	+	+	+	+	-	-	-	-	-	-	+
D16R7	nc	+	+	+	+	+	-	+	+	-	-	+
D16R9	nc	+	+	-	+	+	-	-	+	-	-	+
D16R10	nc	+	+	-	+	+	-	-	+	-	-	+
D16R14	nc	+	+	+	+	+	-	-	+	-	-	+
D16R19	nc	+	+	+	+	-	-	-	+	-	-	+
D16R20	nc	+	+	+	+	+	-	-	+	-	-	+
96-892	nc	+	+	+	+	+	-	-	+	-	-	+
D16Q13	nc	+	+	+	+	-	-	-	+	-	-	+
D16Q16	nc	+	+	-	+	-	-	-	+	-	-	+
D16Q14	nc	+	+	+	+	-	-	-	+	-	-	+
D16Q20	nc	+	+	-	+	-	-	-	+	-	-	+
D16R24	nc	+	+	-	+	+	-	-	-	-	-	+
D17A2	nc	+	+	+	+	+	-	-	-	-	-	+
D16Q15	nc	+	+	-	+	-	-	-	-	-	-	+
D16R12	nc	+	+	-	+	-	-	-	+	-	-	+
D16R18	nc	+	+	-	+	-	-	-	+	-	-	+
D16Q19	nc	+	+	+	+	+	-	-	+	-	-	+
D16R27	nc	+	+	+	+	+	-	-	+	-	-	+
ATCC 19977T	nc	+	+	+	+	+	-	-	-	-	-	+
CCUG 48898T	nc	+	+	+	+	+	-	-	-	-	-	+
CCUG 50184T	nc	+	+	+	+	+	-	-	-	-	-	+
ATCC 35752T	nc	+	+	+	+	+	-	-	+	-	-	+
DSM 45524T	nc	+	+	+	+	+	-	-	-	-	-	+
ATCC 700505T	nc	+	+	+	+	+	+	-	+	-	-	+
ATCC 13758T	nc	+	+	+	+	-	-	-	-	-	-	+
CCUG 66554T	nc	+	+	+	+	+	-	-	+	-	-	+
*PNB, p-aminobenzoic acid; nc, nonchromogenic
