# Supplementary material for: Characterization of Mycobacterium chelonae-Like Strains by Comparative Genomics
Source: Front Microbiol. 2017 May 8;8:789. doi: 10.3389/fmicb.2017.00789 (PMC5420552; doi:10.3389/fmicb.2017.00789)
Supplement: Supplementary file 4 [file Table4.XLSX]

## Sheet: Table S3
Supplementary Table 4 - Antibiotic susceptibility profile of the isolates and the type strains included in this study. Miminal Inhibitory concentrations are shown in μg/mL.
Isolate	Amikacin	Cefoxitin	Ciprofloxacin	Clarithromycin	Doxycycline	Minocycline	Moxifloxacin	Tobramycin
96-1705	32*	>512	2*	≤0.5	>32	16	2*	2
96-1717	8	>512	1	≤0.5	>32	16	2*	2
D16Q24	32*	>512	2*	≤0.5	>32	8	2*	4*
96-1720	32*	>512	2*	≤0.5	>32	32	2*	4*
96-1724	8	>512	1	≤0.5	>32	16	0.5	1
96-1728	32*	>512	2*	≤0.5	>32	2*	2*	4*
D16R2	64	>512	4	≤0.5	>32	32	4	8
D16R3	32*	>512	0.5	≤0.5	>32	8	<0.25	4*
D16R7	32*	>512	4	≤0.5	>32	16	4	4*
D16R9	32*	>512	2*	≤0.5	>32	16	2*	4*
D16R10	16	>512	4	≤0.5	>32	16	1	2
D16R14	32*	>512	8	≤0.5	>32	32	4	4*
D16R19	64	>512	4	≤0.5	>32	16	8	4*
D16R20	8	>512	2*	≤0.5	>32	4*	1	1
96-892	32*	>512	0.5	≤0.5	8	0.5	0.5	16
D16Q13	32*	>512	1	≤0.5	>32	2*	2*	32
D16Q16	16	512	≤0.25	≤0.5	>32	8	≤0.25	4*
D16Q14	16	>512	2*	≤0.5	>32	16	2*	4*
D16Q20	8	>512	2*	≤0.5	>32	32	0.5	2
D16R24	16	>512	2*	≤0.5	>32	16	2*	4*
D17A2	ND	ND	ND	ND	ND	ND	ND	ND
D16Q15	64	>512	4	≤0.5	>32	32	4	8
D16R12	≤4	>512	≤0.25	≤0.5	≤0.25	1	0.5	8
D16R18	≤4	>512	0.5	≤0.5	≤0.25	0.5	1	8
D16Q19	8	64*	≤0.25	≤0.5	≤0.25	1	0.5	4*
D16R27	16	64*	≤0.25	≤0.5	≤0.25	≤0.25	1	16
ATCC 19977T	8	64*	4	≤0.5	>32	8	8	8
CCUG 48898T	8	>512	4	≤0.5	≤0.25	0.5	4	8
CCUG 50184T	16	32*	8	≤0.5	>32	16	8	16
ATCC 35752T	8	512	0.5	≤0.5	4*	2*	<0.25	2
DSM 45524T	≤4	16	0.5	≤0.5	≤0.25	≤0.25	1	2
ATCC 700505T	≤4	256	1	≤0.5	>32	8	1	4*
ATCC 13758T	16	512	1	≤0.5	>32	2*	2*	4*
CCUG 66554T	128	>512	2*	≤0.5	>32	16	8	32
Bold indicates resistance, * indicates intermediate resistance; ND = not done
