# Supplementary material for: Characterization of Mycobacterium chelonae-Like Strains by Comparative Genomics
Source: Front Microbiol. 2017 May 8;8:789. doi: 10.3389/fmicb.2017.00789 (PMC5420552; doi:10.3389/fmicb.2017.00789)
Supplement: Supplementary file 7 [file Table7.XLSX]

## Sheet: Jspecies (2,3,5 e 6)
Supplementary Table 7 - TETRA values obtained with the 26 isolates and the M. chelonae-M. abscessus type strains
TETRA	96-1705	96-1717	D16Q24	96-1720	96-1724	96-1728	D16R2	D16R3	D16R7	D16R9	D16R10	D16R14	D16R19	D16R20	96-892	D16Q13	D16Q16	D16Q14	D16Q20	D16R24	D17A2	D16Q15	D16R12	D16R18	D16Q19	D16R27	ATCC 19977T	CCUG 48898T	CCUG 50184T	ATCC 35752T	DSM 45524T	ATCC 700505T	ATCC 13758T	CCUG 66554T
96-1705	---	0.99958	0.99947	0.99953	0.99969	0.99969	0.99959	0.99965	0.99964	0.99973	0.99971	0.99972	0.99963	0.99959	0.99796	0.998	0.99817	0.99799	0.9981	0.99773	0.99777	0.99725	0.99783	0.99795	0.99709	0.99705	0.99549	0.99572	0.99538	0.99915	0.99705	0.99612	0.99775	0.99448
96-1717	0.99958	---	0.99952	0.99958	0.99974	0.99969	0.99969	0.99975	0.99976	0.99974	0.99976	0.99976	0.99976	0.99958	0.99759	0.99759	0.99774	0.99762	0.99757	0.99714	0.9972	0.99661	0.99729	0.99744	0.99663	0.99657	0.99486	0.99521	0.99483	0.99931	0.99652	0.99579	0.99711	0.99356
D16Q24	0.99947	0.99952	---	0.99942	0.99965	0.99939	0.99982	0.99983	0.99983	0.99966	0.99966	0.99978	0.99959	0.99988	0.99738	0.99741	0.99767	0.99798	0.99796	0.99786	0.99787	0.99677	0.99736	0.99767	0.99724	0.99721	0.99529	0.99547	0.99515	0.99904	0.99725	0.99604	0.99716	0.99429
96-1720	0.99953	0.99958	0.99942	---	0.99954	0.99965	0.99966	0.99956	0.99956	0.99957	0.99952	0.99961	0.99953	0.99955	0.9976	0.99764	0.99782	0.9978	0.99785	0.99754	0.99757	0.99696	0.99747	0.99771	0.99696	0.9969	0.99494	0.9951	0.99474	0.99931	0.99693	0.99579	0.9975	0.99374
96-1724	0.99969	0.99974	0.99965	0.99954	---	0.9997	0.99976	0.99978	0.99978	0.99993	0.99995	0.99981	0.99979	0.99973	0.99752	0.99754	0.9977	0.99765	0.99769	0.9974	0.99744	0.99666	0.99717	0.99737	0.99694	0.99689	0.9954	0.99571	0.99524	0.99912	0.99692	0.99611	0.99713	0.99381
96-1728	0.99969	0.99969	0.99939	0.99965	0.9997	---	0.99973	0.9997	0.9997	0.99973	0.99971	0.99976	0.99977	0.99959	0.99772	0.99775	0.99781	0.99767	0.99762	0.99718	0.99722	0.99691	0.99752	0.99762	0.99693	0.99687	0.99542	0.9957	0.99536	0.99933	0.99679	0.99604	0.99753	0.9938
D16R2	0.99959	0.99969	0.99982	0.99966	0.99976	0.99973	---	0.99987	0.99987	0.99975	0.99975	0.9999	0.99984	0.99986	0.99742	0.99745	0.99762	0.99781	0.99774	0.99749	0.99752	0.9966	0.99732	0.99758	0.997	0.99693	0.99528	0.99544	0.99512	0.99922	0.99688	0.99587	0.99721	0.99393
D16R3	0.99965	0.99975	0.99983	0.99956	0.99978	0.9997	0.99987	---	1	0.99975	0.99977	0.99996	0.99985	0.9998	0.99769	0.99771	0.99791	0.99789	0.99789	0.99754	0.99758	0.99685	0.99759	0.99776	0.99706	0.997	0.9953	0.99557	0.99522	0.99924	0.99695	0.99608	0.99733	0.99405
D16R7	0.99964	0.99976	0.99983	0.99956	0.99978	0.9997	0.99987	1	---	0.99975	0.99978	0.99996	0.99985	0.9998	0.99769	0.99772	0.99791	0.99791	0.9979	0.99757	0.99761	0.99688	0.99759	0.99777	0.99711	0.99706	0.99532	0.99559	0.99525	0.99923	0.997	0.99609	0.99736	0.99404
D16R9	0.99973	0.99974	0.99966	0.99957	0.99993	0.99973	0.99975	0.99975	0.99975	---	0.99994	0.99978	0.99971	0.99974	0.99764	0.99765	0.99783	0.99773	0.99773	0.99744	0.99748	0.99675	0.99727	0.99749	0.99706	0.997	0.99525	0.99558	0.9951	0.9992	0.99703	0.99617	0.9972	0.99385
D16R10	0.99971	0.99976	0.99966	0.99952	0.99995	0.99971	0.99975	0.99977	0.99978	0.99994	---	0.99979	0.99977	0.99973	0.99755	0.99756	0.99773	0.99765	0.99766	0.99738	0.99742	0.99669	0.99726	0.99745	0.99692	0.99687	0.99525	0.99554	0.99511	0.99916	0.99688	0.99604	0.99712	0.9937
D16R14	0.99972	0.99976	0.99978	0.99961	0.99981	0.99976	0.9999	0.99996	0.99996	0.99978	0.99979	---	0.9999	0.99976	0.99773	0.99776	0.99793	0.99785	0.99787	0.99748	0.99752	0.99688	0.99763	0.99779	0.99703	0.99697	0.99533	0.99554	0.99523	0.99918	0.99693	0.99605	0.99744	0.9942
D16R19	0.99963	0.99976	0.99959	0.99953	0.99979	0.99977	0.99984	0.99985	0.99985	0.99971	0.99977	0.9999	---	0.99968	0.99747	0.9975	0.99763	0.99747	0.99747	0.99702	0.99707	0.99649	0.99729	0.99738	0.99675	0.99667	0.99535	0.99557	0.99525	0.99915	0.9966	0.99588	0.99712	0.99373
D16R20	0.99959	0.99958	0.99988	0.99955	0.99973	0.99959	0.99986	0.9998	0.9998	0.99974	0.99973	0.99976	0.99968	---	0.99737	0.99741	0.99762	0.99775	0.99774	0.9976	0.99762	0.99652	0.99722	0.99749	0.99708	0.99703	0.99533	0.99561	0.99518	0.99921	0.99701	0.996	0.99706	0.99414
96-892	0.99796	0.99759	0.99738	0.9976	0.99752	0.99772	0.99742	0.99769	0.99769	0.99764	0.99755	0.99773	0.99747	0.99737	---	0.99999	0.99982	0.99881	0.99888	0.99808	0.99816	0.99837	0.9979	0.99816	0.99653	0.99653	0.99418	0.99422	0.99352	0.99714	0.99639	0.99559	0.99867	0.99254
D16Q13	0.998	0.99759	0.99741	0.99764	0.99754	0.99775	0.99745	0.99771	0.99772	0.99765	0.99756	0.99776	0.9975	0.99741	0.99999	---	0.99984	0.99884	0.99892	0.99812	0.99821	0.9984	0.99796	0.99821	0.99655	0.99656	0.99426	0.99429	0.99361	0.99719	0.99641	0.99563	0.99874	0.99263
D16Q16	0.99817	0.99774	0.99767	0.99782	0.9977	0.99781	0.99762	0.99791	0.99791	0.99783	0.99773	0.99793	0.99763	0.99762	0.99982	0.99984	---	0.99893	0.999	0.99822	0.99829	0.99848	0.99814	0.99839	0.99677	0.99678	0.99449	0.9946	0.99392	0.99736	0.9967	0.99593	0.99877	0.99308
D16Q14	0.99799	0.99762	0.99798	0.9978	0.99765	0.99767	0.99781	0.99789	0.99791	0.99773	0.99765	0.99785	0.99747	0.99775	0.99881	0.99884	0.99893	---	0.99981	0.99963	0.99965	0.99875	0.99796	0.99865	0.9973	0.99737	0.99403	0.99406	0.9937	0.99744	0.99739	0.99488	0.99873	0.99265
D16Q20	0.9981	0.99757	0.99796	0.99785	0.99769	0.99762	0.99774	0.99789	0.9979	0.99773	0.99766	0.99787	0.99747	0.99774	0.99888	0.99892	0.999	0.99981	---	0.99956	0.99959	0.99876	0.99796	0.99861	0.99719	0.99728	0.99408	0.99405	0.99365	0.99734	0.99733	0.995	0.9988	0.99314
D16R24	0.99773	0.99714	0.99786	0.99754	0.9974	0.99718	0.99749	0.99754	0.99757	0.99744	0.99738	0.99748	0.99702	0.9976	0.99808	0.99812	0.99822	0.99963	0.99956	---	0.99999	0.99835	0.99757	0.99838	0.99726	0.99735	0.99392	0.99388	0.99357	0.997	0.99753	0.99434	0.99833	0.99271
D17A2	0.99777	0.9972	0.99787	0.99757	0.99744	0.99722	0.99752	0.99758	0.99761	0.99748	0.99742	0.99752	0.99707	0.99762	0.99816	0.99821	0.99829	0.99965	0.99959	0.99999	---	0.99841	0.99764	0.99845	0.99726	0.99734	0.99392	0.99388	0.99357	0.99704	0.99751	0.99439	0.9984	0.99271
D16Q15	0.99725	0.99661	0.99677	0.99696	0.99666	0.99691	0.9966	0.99685	0.99688	0.99675	0.99669	0.99688	0.99649	0.99652	0.99837	0.9984	0.99848	0.99875	0.99876	0.99835	0.99841	---	0.99855	0.99902	0.99728	0.99737	0.99397	0.99391	0.99374	0.99667	0.99755	0.99504	0.99944	0.99258
D16R12	0.99783	0.99729	0.99736	0.99747	0.99717	0.99752	0.99732	0.99759	0.99759	0.99727	0.99726	0.99763	0.99729	0.99722	0.9979	0.99796	0.99814	0.99796	0.99796	0.99757	0.99764	0.99855	---	0.99954	0.9973	0.9973	0.99399	0.99406	0.99388	0.99766	0.99735	0.99499	0.99878	0.9942
D16R18	0.99795	0.99744	0.99767	0.99771	0.99737	0.99762	0.99758	0.99776	0.99777	0.99749	0.99745	0.99779	0.99738	0.99749	0.99816	0.99821	0.99839	0.99865	0.99861	0.99838	0.99845	0.99902	0.99954	---	0.99726	0.99726	0.99342	0.99345	0.99318	0.99765	0.99736	0.99476	0.99918	0.99355
D16Q19	0.99709	0.99663	0.99724	0.99696	0.99694	0.99693	0.997	0.99706	0.99711	0.99706	0.99692	0.99703	0.99675	0.99708	0.99653	0.99655	0.99677	0.9973	0.99719	0.99726	0.99726	0.99728	0.9973	0.99726	---	0.99999	0.99583	0.99627	0.99587	0.99669	0.99959	0.99667	0.99745	0.9944
D16R27	0.99705	0.99657	0.99721	0.9969	0.99689	0.99687	0.99693	0.997	0.99706	0.997	0.99687	0.99697	0.99667	0.99703	0.99653	0.99656	0.99678	0.99737	0.99728	0.99735	0.99734	0.99737	0.9973	0.99726	0.99999	---	0.99578	0.9962	0.99581	0.99663	0.99962	0.99665	0.99746	0.99443
ATCC 19977T	0.99549	0.99486	0.99529	0.99494	0.9954	0.99542	0.99528	0.9953	0.99532	0.99525	0.99525	0.99533	0.99535	0.99533	0.99418	0.99426	0.99449	0.99403	0.99408	0.99392	0.99392	0.99397	0.99399	0.99342	0.99583	0.99578	---	0.99948	0.99957	0.99454	0.99582	0.99721	0.99442	0.99357
CCUG 48898T	0.99572	0.99521	0.99547	0.9951	0.99571	0.9957	0.99544	0.99557	0.99559	0.99558	0.99554	0.99554	0.99557	0.99561	0.99422	0.99429	0.9946	0.99406	0.99405	0.99388	0.99388	0.99391	0.99406	0.99345	0.99627	0.9962	0.99948	---	0.99964	0.99493	0.99617	0.99732	0.99449	0.99439
CCUG 50184T	0.99538	0.99483	0.99515	0.99474	0.99524	0.99536	0.99512	0.99522	0.99525	0.9951	0.99511	0.99523	0.99525	0.99518	0.99352	0.99361	0.99392	0.9937	0.99365	0.99357	0.99357	0.99374	0.99388	0.99318	0.99587	0.99581	0.99957	0.99964	---	0.99445	0.99597	0.99681	0.99425	0.99397
ATCC 35752T	0.99915	0.99931	0.99904	0.99931	0.99912	0.99933	0.99922	0.99924	0.99923	0.9992	0.99916	0.99918	0.99915	0.99921	0.99714	0.99719	0.99736	0.99744	0.99734	0.997	0.99704	0.99667	0.99766	0.99765	0.99669	0.99663	0.99454	0.99493	0.99445	---	0.9966	0.99545	0.99722	0.99349
DSM 45524T	0.99705	0.99652	0.99725	0.99693	0.99692	0.99679	0.99688	0.99695	0.997	0.99703	0.99688	0.99693	0.9966	0.99701	0.99639	0.99641	0.9967	0.99739	0.99733	0.99753	0.99751	0.99755	0.99735	0.99736	0.99959	0.99962	0.99582	0.99617	0.99597	0.9966	---	0.99684	0.99747	0.99499
ATCC 700505T	0.99612	0.99579	0.99604	0.99579	0.99611	0.99604	0.99587	0.99608	0.99609	0.99617	0.99604	0.99605	0.99588	0.996	0.99559	0.99563	0.99593	0.99488	0.995	0.99434	0.99439	0.99504	0.99499	0.99476	0.99667	0.99665	0.99721	0.99732	0.99681	0.99545	0.99684	---	0.99517	0.99371
ATCC 13758T	0.99775	0.99711	0.99716	0.9975	0.99713	0.99753	0.99721	0.99733	0.99736	0.9972	0.99712	0.99744	0.99712	0.99706	0.99867	0.99874	0.99877	0.99873	0.9988	0.99833	0.9984	0.99944	0.99878	0.99918	0.99745	0.99746	0.99442	0.99449	0.99425	0.99722	0.99747	0.99517	---	0.99367
CCUG 66554T	0.99448	0.99356	0.99429	0.99374	0.99381	0.9938	0.99393	0.99405	0.99404	0.99385	0.9937	0.9942	0.99373	0.99414	0.99254	0.99263	0.99308	0.99265	0.99314	0.99271	0.99271	0.99258	0.9942	0.99355	0.9944	0.99443	0.99357	0.99439	0.99397	0.99349	0.99499	0.99371	0.99367	---
