# Supplementary material for: Characterization of Mycobacterium chelonae-Like Strains by Comparative Genomics
Source: Front Microbiol. 2017 May 8;8:789. doi: 10.3389/fmicb.2017.00789 (PMC5420552; doi:10.3389/fmicb.2017.00789)
Supplement: Supplementary file 8 [file Table8.XLSX]

## Sheet: Sheet1
Supplementary Table 8 - Genome to genome distance (GGD) and digital DNA-DNA hybridization (dDDH) values obtained with the 26 isolates and the M. chelonae-M. abscessus type strains
GGD dDDH	96-1705	96-1717	D16Q24	96-1720	96-1724	96-1728	D16R2	D16R3	D16R7	D16R9	D16R10	D16R14	D16R19	D16R20	96-892	D16Q13	D16Q16	D16Q14	D16Q20	D16R24	D17A2	D16Q15	D16R12	D16R18	D16Q19	D16R27	ATCC 19977T	CCUG 48898T	CCUG 50184T	ATCC 35752T	DSM 45524T	ATCC 700505T	ATCC 13758T	CCUG 66554T
96-1705		0.0222	0.0220	0.0214	0.0229	0.0219	0.0220	0.0220	0.0220	0.0227	0.0223	0.0220	0.0220	0.0219	0.1267	0.1266	0.1254	0.1278	0.1278	0.1283	0.1283	0.1284	0.1273	0.1273	0.1500	0.1500	0.1630	0.1623	0.1623	0.0457	0.1508	0.1599	0.1272	0.1486
96-1717	81.00		0.0084	0.0107	0.0078	0.0075	0.0082	0.0083	0.0083	0.0073	0.0074	0.0082	0.0088	0.0079	0.1269	0.1269	0.1260	0.1276	0.1274	0.1277	0.1277	0.1285	0.1274	0.1268	0.1505	0.1505	0.1630	0.1630	0.1628	0.0457	0.1512	0.1603	0.1278	0.1486
D16Q24	81.20	93.40		0.0110	0.0077	0.0078	0.0002	0.0004	0.0004	0.0078	0.0072	0.0002	0.0001	0.0002	0.1267	0.1267	0.1256	0.1278	0.1276	0.1278	0.1278	0.1283	0.1270	0.1268	0.1503	0.1504	0.1609	0.1627	0.1625	0.0450	0.1513	0.1579	0.1279	0.1486
96-1720	81.60	91.30	91.00		0.0108	0.0110	0.0109	0.0110	0.0110	0.0108	0.0108	0.0110	0.0107	0.0107	0.1268	0.1267	0.1259	0.1270	0.1269	0.1271	0.1272	0.1280	0.1268	0.1273	0.1494	0.1494	0.1620	0.1625	0.1623	0.0458	0.1501	0.1588	0.1269	0.1480
96-1724	80.40	93.90	94.00	91.30		0.0071	0.0076	0.0077	0.0077	0.0009	0.0007	0.0076	0.0075	0.0067	0.1275	0.1275	0.1262	0.1276	0.1274	0.1279	0.1279	0.1286	0.1274	0.1271	0.1507	0.1507	0.1634	0.1630	0.1633	0.0452	0.1521	0.1606	0.1282	0.1489
96-1728	81.30	94.20	93.90	91.00	94.60		0.0078	0.0078	0.0078	0.0071	0.0071	0.0078	0.0077	0.0076	0.1270	0.1269	0.1260	0.1273	0.1274	0.1276	0.1276	0.1283	0.1275	0.1272	0.1506	0.1506	0.1635	0.1637	0.1630	0.0450	0.1511	0.1602	0.1280	0.1489
D16R2	81.20	93.60	99.90	91.10	94.20	94.00		0.0002	0.0002	0.0075	0.0070	0.0002	0.0001	0.0001	0.1268	0.1268	0.1254	0.1275	0.1275	0.1279	0.1279	0.1285	0.1271	0.1269	0.1507	0.1507	0.1614	0.1631	0.1628	0.0450	0.1515	0.1581	0.1280	0.1489
D16R3	81.20	93.50	99.80	91.10	94.10	93.90	99.90		0.0000	0.0076	0.0070	0.0001	0.0002	0.0006	0.1268	0.1268	0.1256	0.1275	0.1275	0.1281	0.1281	0.1284	0.1271	0.1268	0.1507	0.1507	0.1614	0.1631	0.1628	0.0451	0.1517	0.1582	0.1278	0.1489
D16R7	81.20	93.50	99.80	91.10	94.10	93.90	99.90	100.00		0.0076	0.0070	0.0001	0.0002	0.0006	0.1268	0.1268	0.1254	0.1275	0.1275	0.1281	0.1281	0.1284	0.1271	0.1269	0.1506	0.1507	0.1614	0.1631	0.1629	0.0451	0.1516	0.1581	0.1279	0.1489
D16R9	80.60	94.40	94.00	91.20	99.60	94.60	94.20	94.10	94.10		0.0002	0.0077	0.0073	0.0069	0.1274	0.1275	0.1263	0.1275	0.1274	0.1277	0.1278	0.1286	0.1274	0.1271	0.1507	0.1507	0.1635	0.1633	0.1631	0.0451	0.1518	0.1609	0.1278	0.1490
D16R10	80.90	94.30	94.50	91.20	99.70	94.60	94.60	94.60	94.60	99.90		0.0071	0.0068	0.0069	0.1274	0.1274	0.1262	0.1274	0.1273	0.1276	0.1276	0.1285	0.1273	0.1270	0.1506	0.1506	0.1633	0.1629	0.1628	0.0450	0.1519	0.1604	0.1281	0.1488
D16R14	81.20	93.60	99.90	91.10	94.10	93.90	99.90	100.00	100.00	94.10	94.60		0.0001	0.0003	0.1268	0.1267	0.1255	0.1275	0.1274	0.1280	0.1280	0.1283	0.1271	0.1268	0.1504	0.1505	0.1604	0.1621	0.1618	0.0450	0.1515	0.1580	0.1279	0.1487
D16R19	81.10	93.00	100.00	91.30	94.30	94.10	100.00	99.90	100.00	94.40	94.80	100.00		0.0001	0.1270	0.1270	0.1255	0.1276	0.1274	0.1280	0.1280	0.1283	0.1271	0.1269	0.1506	0.1507	0.1604	0.1621	0.1620	0.0450	0.1515	0.1582	0.1279	0.1488
D16R20	81.20	93.90	99.90	91.30	94.90	94.10	100.00	99.70	99.70	94.80	94.80	99.90	100.00		0.1269	0.1269	0.1256	0.1278	0.1275	0.1279	0.1279	0.1284	0.1270	0.1268	0.1505	0.1505	0.1611	0.1628	0.1626	0.0449	0.1513	0.1580	0.1277	0.1488
96-892	33.10	33.00	33.10	33.10	32.90	33.00	33.00	33.00	33.10	32.90	32.90	33.10	33.00	33.00		0.0000	0.0099	0.0567	0.0566	0.0596	0.0596	0.0803	0.0835	0.0807	0.1459	0.1460	0.1631	0.1624	0.1626	0.1261	0.1464	0.1583	0.0780	0.1484
D16Q13	33.10	33.00	33.10	33.10	32.90	33.00	33.00	33.00	33.10	32.90	32.90	33.10	33.00	33.00	100.00		0.0099	0.0567	0.0566	0.0594	0.0594	0.0802	0.0834	0.0807	0.1459	0.1460	0.1631	0.1624	0.1627	0.1261	0.1463	0.1583	0.0779	0.1485
D16Q16	33.30	33.20	33.30	33.20	33.20	33.20	33.30	33.30	33.30	33.10	33.20	33.30	33.30	33.30	92.00	92.00		0.0579	0.0581	0.0606	0.0605	0.0807	0.0835	0.0813	0.1468	0.1469	0.1634	0.1629	0.1630	0.1255	0.1454	0.1606	0.0785	0.1487
D16Q14	32.80	32.90	32.80	33.00	32.90	32.90	32.90	32.90	32.90	32.90	32.90	32.90	32.90	32.80	57.20	57.20	56.50		0.0025	0.0105	0.0105	0.0711	0.0809	0.0792	0.1455	0.1455	0.1638	0.1631	0.1631	0.1269	0.1465	0.1604	0.0709	0.1487
D16Q20	32.80	32.90	32.90	33.00	32.90	32.90	32.90	32.90	32.90	32.90	32.90	32.90	32.90	32.90	57.30	57.20	56.40	98.40		0.0086	0.0086	0.0711	0.0807	0.0788	0.1452	0.1451	0.1634	0.1627	0.1633	0.1268	0.1477	0.1608	0.0707	0.1483
D16R24	32.70	32.80	32.80	33.00	32.80	32.90	32.80	32.80	32.80	32.80	32.90	32.80	32.80	32.80	55.70	55.80	55.10	91.50	93.20		0.0000	0.0715	0.0774	0.0729	0.1428	0.1428	0.1637	0.1627	0.1634	0.1272	0.1439	0.1612	0.0713	0.1488
D17A2	32.70	32.80	32.80	33.00	32.80	32.90	32.80	32.80	32.80	32.80	32.90	32.80	32.80	32.80	55.70	55.80	55.20	91.50	93.20	100.00		0.0715	0.0774	0.0729	0.1429	0.1429	0.1637	0.1628	0.1634	0.1272	0.1439	0.1613	0.0713	0.1488
D16Q15	32.70	32.70	32.70	32.80	32.70	32.70	32.70	32.70	32.70	32.70	32.70	32.70	32.70	32.70	46.50	46.50	46.30	50.20	50.30	50.10	50.10		0.0715	0.0698	0.1453	0.1454	0.1629	0.1623	0.1627	0.1276	0.1469	0.1593	0.0340	0.1490
D16R12	32.90	32.90	33.00	33.00	32.90	32.90	33.00	33.00	33.00	32.90	32.90	33.00	33.00	33.00	45.30	45.30	45.30	46.30	46.30	47.60	47.60	50.10		0.0480	0.1467	0.1467	0.1625	0.1620	0.1623	0.1268	0.1473	0.1594	0.0725	0.1482
D16R18	32.90	33.10	33.00	32.90	33.00	33.00	33.00	33.00	33.00	33.00	33.00	33.00	33.00	33.00	46.30	46.30	46.10	46.90	47.10	49.40	49.40	50.80	62.20		0.1461	0.1461	0.1622	0.1619	0.1622	0.1266	0.1472	0.1600	0.0703	0.1490
D16Q19	28.60	28.50	28.60	28.70	28.50	28.50	28.50	28.50	28.50	28.50	28.50	28.50	28.50	28.50	29.30	29.30	29.20	29.40	29.50	29.90	29.90	29.40	29.20	29.30		0.0000	0.1404	0.1393	0.1398	0.1502	0.0336	0.1361	0.1450	0.1435
D16R27	28.60	28.50	28.60	28.70	28.50	28.50	28.50	28.50	28.50	28.50	28.50	28.50	28.50	28.50	29.30	29.30	29.10	29.40	29.50	29.90	29.90	29.40	29.20	29.30	100.00		0.1405	0.1393	0.1399	0.1502	0.0335	0.1361	0.1451	0.1435
ATCC 19977T	26.60	26.60	26.90	26.70	26.50	26.50	26.80	26.80	26.80	26.50	26.50	27.00	26.90	26.80	26.60	26.60	26.50	26.40	26.50	26.50	26.50	26.60	26.60	26.70	30.30	30.30		0.0288	0.0266	0.1627	0.1409	0.1357	0.1629	0.1521
CCUG 48898T	26.70	26.60	26.60	26.60	26.60	26.50	26.60	26.60	26.60	26.50	26.60	26.70	26.70	26.60	26.70	26.60	26.60	26.60	26.60	26.60	26.60	26.70	26.70	26.70	30.50	30.50	75.50		0.0287	0.1630	0.1408	0.1356	0.1630	0.1517
CCUG 50184T	26.70	26.60	26.60	26.70	26.50	26.60	26.60	26.60	26.60	26.50	26.60	26.70	26.70	26.60	26.60	26.60	26.60	26.60	26.50	26.50	26.50	26.60	26.70	26.70	30.40	30.40	77.30	75.60		0.1627	0.1404	0.1370	0.1629	0.1519
ATCC 35752T	63.50	63.50	64.00	63.50	63.90	64.00	64.00	63.90	63.90	63.90	64.00	64.00	64.00	64.00	33.20	33.20	33.30	33.00	33.00	33.00	33.00	32.90	33.00	33.10	28.60	28.60	26.60	26.60	26.60		0.1510	0.1604	0.1272	0.1485
DSM 45524T	28.50	28.40	28.40	28.60	28.30	28.40	28.40	28.30	28.30	28.30	28.30	28.40	28.40	28.40	29.20	29.20	29.40	29.20	29.00	29.70	29.70	29.10	29.10	29.10	71.90	71.90	30.20	30.20	30.30	28.50		0.1356	0.1470	0.1446
ATCC 700505T	27.00	27.00	27.30	27.20	26.90	27.00	27.30	27.30	27.30	26.90	27.00	27.30	27.30	27.30	27.30	27.30	26.90	27.00	26.90	26.80	26.80	27.10	27.10	27.00	31.10	31.10	31.20	31.20	31.00	27.00	31.20		0.1595	0.1518
ATCC 13758T	33.00	32.80	32.80	33.00	32.80	32.80	32.80	32.80	32.80	32.80	32.80	32.80	32.80	32.90	47.40	47.40	47.20	50.30	50.40	50.10	50.10	71.60	49.60	50.60	29.50	29.50	26.60	26.60	26.60	33.00	29.10	27.10		0.1487
CCUG 66554T	28.90	28.80	28.90	29.00	28.80	28.80	28.80	28.80	28.80	28.80	28.80	28.80	28.80	28.80	28.90	28.90	28.80	28.80	28.90	28.80	28.80	28.80	28.90	28.80	29.80	29.80	28.30	28.30	28.30	28.90	29.60	28.30	28.80
